# Supplementary material for: JTK: targeted diploid genome assembler
Source: Bioinformatics. 2023 Jun 24;39(7):btad398. doi: 10.1093/bioinformatics/btad398 (PMC10320103; doi:10.1093/bioinformatics/btad398)
Supplement: btad398_Supplementary_Data [file btad398_supplementary_data.zip]

Archive with 2 entries (2 files):
- jtk_suppl_text.pdf
- jtk_suppl_fig.pdf
